# Supplementary material for: Am I (Not) Perfect? Fear of Failure Mediates the Link Between Vulnerable Narcissism and Perfectionism
Source: Behav Sci (Basel). 2025 Sep 6;15(9):1214. doi: 10.3390/bs15091214 (PMC12466693; doi:10.3390/bs15091214)
Supplement: Supplementary file 1 [file behavsci-15-01214-s001.zip]

Archive with 1 entries (1 files):
- behavsci-3741549-supplementary.pdf
